# Supplementary material for: Prognostic Significance of Different Ventricular Ectopic Burdens During Submaximal Exercise in Asymptomatic UK Biobank Subjects
Source: Circulation. 2023 Oct 19;148(24):1932–44. doi: 10.1161/CIRCULATIONAHA.123.064633 (PMC10712993; doi:10.1161/CIRCULATIONAHA.123.064633)
Supplement: Supplementary file 2 [file cir-148-1932-s002.xlsx]

## Sheet: S1 Method_performance
Supplemental Table 1: Performance of the machine learning method for PVC detection
Training data (N=723 ECGs)
Overall Accuracy (%)	0.979
PVC count category	0	1 - 5	6 - 10	11 - 20	>20
N (%)	154 (21.3%)	106 (14.7%)	37 (5.1%)	43 (5.9%)	383 (53.0%)
Sensitivity (%)	99.3	93.6	91.9	91.3	100
Positive Predictive Value (%)	97.4	97.2	91.9	97.7	99
Validation data (N=1500 ECGs)
Overall Accuracy (%)	0.987
PVC count category	0	1 - 5	6 - 10	11 - 20	>20
N (%)	1119 (74.6%)	280 (18.7%)	40 (2.7%)	28 (1.9%)	33 (2.2%)
Sensitivity (%)	99	98.9	95	89.3	100
Positive Predictive Value (%)	99.8	95.8	95	96.2	94.3
1 ECG per participant, PVC = premature ventricular contraction

## Sheet: S2 CVD codes
Supplementary Table 2: Codes for diagnoses of cardiovascular events used for excluding participant with prevalent cardiovascular disease at baseline
Subgroup	ICD9 codes	ICD10 codes	Definition
Ischemic Heart Disease	411.1	I20	Unstable angina
		I21	Acute myocardial infarction
	410.11	I21.0	Acute transmural myocardial infarction of anterior wall
	410.41	I21.1	Acute transmural myocardial infarction of inferior wall
	410.81	I21.2	Acute transmural myocardial infarction of other sites
	410.91	I21.3	Acute transmural myocardial infarction of unspecified site
	410.71	I21.4	Acute subendocardial myocardial infarction
	410.91	I21.9	Acute myocardial infarction, unspecified
		I22	Subsequent myocardial infarction
	410.01/410.11	I22.0	Subsequent myocardial infarction of anterior wall
	410.21/410.31/410.41	I22.1	Subsequent myocardial infarction of inferior wall
	410.51/410.61/410.81	I22.8	Subsequent myocardial infarction of other sites
	410.91	I22.9	Subsequent myocardial infarction of unspecified site
		I24	Other acute ischaemic heart diseases
		I24.0	Coronary thrombosis not resulting in myocardial infarction
	411.89	I24.8	Other forms of acute ischaemic heart disease
	411.89	I24.9	Acute ischaemic heart disease, unspecified
		I25	Chronic ischaemic heart disease
	429.2	I25.0	Atherosclerotic cardiovascular disease, so described
	414.0	I25.1	Atherosclerotic heart disease
		I25.2	Old myocardial infarction
	414.10/414.19	I25.3	Aneurysm of heart
		I25.4	Coronary artery aneurysm
	414.8	I25.5	Ischaemic cardiomyopathy
	414.8	I25.6	Silent myocardial ischaemia
		I25.8	Other forms of chronic ischaemic heart disease
	414.8/414.9	I25.9	Chronic ischaemic heart disease, unspecified
Cardiomyopathies		I42	Cardiomyopathy
	425.4	I42.0	Dilated cardiomyopathy
	425.11	I42.1	Obstructive hypertrophic cardiomyopathy
	425.18	I42.2	Other hypertrophic cardiomyopathy
	425	I42.3	Endomyocardial (eosinophilic) disease
	425.3	I42.4	Endocardial fibroelastosis
	425.4	I42.5	Other restrictive cardiomyopathy
	425.5	I42.6	Alcoholic cardiomyopathy
	425.9	I42.7	Cardiomyopathy due to drugs and other external agents
	425.2/425.4	I42.8	Other cardiomyopathies
	425.4/425.9	I42.9	Cardiomyopathy, unspecified
	425.8	I43	Cardiomyopathy in diseases classified elsewhere
		I43.0	Cardiomyopathy in infectious and parasitic diseases classified elsewhere
	425.7	I43.1	Cardiomyopathy in metabolic diseases
	425.7	I43.2	Cardiomyopathy in nutritional diseases
	425.8	I43.8	Cardiomyopathy in other diseases classified elsewhere
Heart Failure		I50	Heart failure
	428.0	I50.0	Congestive heart failure
	428.1	I50.1	Left ventricular failure
	428.0/428.9	I50.9	Heart failure, unspecified
Atrial Arrhythmia	427.3	I48	Atrial fibrillation
	427.31	I48.0	Paroxysmal atrial fibrillation
	427.31	I48.1	Persistent atrial fibrillation
	427.31	I48.2	Chronic atrial fibrillation
	427.32	I48.3	Typical atrial flutter
	427.32	I48.4	Atypical atrial flutter
		I48.9	Atrial fibrillation and atrial flutter, unspecified
Ventricular Arrhythmia	427.1	I47.2	Ventricular tachycardia
		I49.0	Ventricular fibrillation and flutter
Significant conduction disease		I44.1	Atrioventricular block, second degree
		I44.2	Atrioventricular block, complete
Arrhythmia general	427.9	I49.9	Cardiac arrhythmia, unspecified
Cardiac Arrest	427.5	I46.1	Sudden cardiac death, so described
	427.5	I46.9	Cardiac arrest, unspecified
SCD	427.5	I46.1	Sudden cardiac death, so described
TIA		G45	Transient cerebral ischaemic attacks and related syndromes
		G45.0	Vertebro-basilar artery syndrome
		G45.3	Amaurosis fugax
		G45.8	Other transient cerebral ischaemic attacks and related
		G45.9	Transient cerebral ischaemic attack, unspecified
Ischaemic Stroke		I63	Cerebral infarction
	434.91	I63.0	Cerebral infarction due to thrombosis of precerebral arteries
	434.91	I63.1	Cerebral infarction due to embolism of precerebral arteries
	434.91	I63.2	Cerebral infarction due to unspecified occlusion or stenosis of precerebral arteries
	434.01	I63.3	Cerebral infarction due to thrombosis of cerebral arteries
	434.11	I63.4	Cerebral infarction due to embolism of cerebral arteries
	434.91	I63.5	Cerebral infarction due to unspecified occlusion or stenosis of cerebral arteries
		I63.8	Other cerebral infarction
	434.91	I63.9	Cerebral infarction, unspecified
Haemorrhagic stroke		I61	Intracerebral haemorrhage
		I61.0	Intracerebral haemorrhage in hemisphere, subcortical
		I61.1	Intracerebral haemorrhage in hemisphere, cortical
		I61.2	Intracerebral haemorrhage in hemisphere, unspecified
		I61.3	Intracerebral haemorrhage in brain stem
		I61.4	Intracerebral haemorrhage in cerebellum
		I61.5	Intracerebral haemorrhage, intraventricular
		I61.6	Intracerebral haemorrhage, multiple localised
		I61.8	Other intracerebral haemorrhage
		I61.9	Intracerebral haemorrhage, unspecified
Unspecified stroke	436	I64	Stroke, not specified as haemorrhage or infarction
Aortic/Peripheral vascular disease		I70	Atherosclerosis
		I70.0	Atherosclerosis of aorta
		I70.00	Atherosclerosis of aorta (without gangrene)
		I70.01	Atherosclerosis of aorta (with gangrene)
		I70.2	Atherosclerosis of arteries of the extremities
		I70.20	Atherosclerosis of arteries of extremities (without gangrene)
		I70.21	Atherosclerosis of arteries of extremities (with gangrene)
		I70.8	Atherosclerosis of other arteries
		I70.80	Atherosclerosis of other arteries (without gangrene)
		I73	Other peripheral vascular diseases
		I73.0	Raynaud's syndrome
		I73.1	Thromboangiitis obliterans [Buerger]
		I73.8	Other specified peripheral vascular diseases
		I73.9	Peripheral vascular disease, unspecified
		I74	Arterial embolism and thrombosis
		I74.0	Embolism and thrombosis of abdominal aorta
		I74.1	Embolism and thrombosis of other and unspecified parts of aorta
		I74.2	Embolism and thrombosis of arteries of the upper extremities
		I74.3	Embolism and thrombosis of arteries of the lower extremities
		I74.4	Embolism and thrombosis of arteries of extremities, unspecified
		I74.5	Embolism and thrombosis of iliac artery
		I74.8	Embolism and thrombosis of other arteries
		I74.9	Embolism and thrombosis of unspecified artery
Other vascular disease		I71	Aortic aneurysm and dissection
		I71.0	Dissection of aorta [any part]
		I71.1	Thoracic aortic aneurysm, ruptured
		I71.2	Thoracic aortic aneurysm, without mention of rupture
		I71.3	Abdominal aortic aneurysm, ruptured
		I71.4	Abdominal aortic aneurysm, without mention of rupture
		I71.5	Thoracoabdominal aortic aneurysm, ruptured
		I71.6	Thoracoabdominal aortic aneurysm, without mention of rupture
		I71.8	Aortic aneurysm of unspecified site, ruptured
		I71.9	Aortic aneurysm of unspecified site, without mention of rupture
Hypertensive heart disease		I11	Hypertensive heart disease
		I11.0	Hypertensive heart disease with (congestive) heart failure
		I11.9	Hypertensive heart disease without (congestive) heart failure
Non-rheumatic valvular heart disease		I34	Nonrheumatic mitral valve disorders
		I34.0	Mitral (valve) insufficiency
		I34.1	Mitral (valve) prolapse
		I34.2	Nonrheumatic mitral (valve) stenosis
		I34.8	Other nonrheumatic mitral valve disorders
		I34.9	Nonrheumatic mitral valve disorder, unspecified
		I35	Nonrheumatic aortic valve disorders
		I35.0	Aortic (valve) stenosis
		I35.1	Aortic (valve) insufficiency
		I35.2	Aortic (valve) stenosis with insufficiency
		I35.8	Other aortic valve disorders
		I35.9	Aortic valve disorder, unspecified
		I36	Nonrheumatic tricuspid valve disorders
		I36.0	Nonrheumatic tricuspid (valve) stenosis
		I36.1	Nonrheumatic tricuspid (valve) insufficiency
		I36.8	Other nonrheumatic tricuspid valve disorders
		I36.9	Nonrheumatic tricuspid valve disorder, unspecified
		I37	Pulmonary valve disorders
		I37.0	Pulmonary valve stenosis
		I37.1	Pulmonary valve insufficiency
		I37.2	Pulmonary valve stenosis with insufficiency
		I37.8	Other pulmonary valve disorders
		I37.9	Pulmonary valve disorder, unspecified
Congenital heart disease		Q20	Congenital malformations of cardiac chambers and connexions
		Q20.0	Common arterial trunk
		Q20.1	Double outlet right ventricle
		Q20.2	Double outlet left ventricle
		Q20.3	Discordant ventriculoarterial connexion
		Q20.4	Double inlet ventricle
		Q20.5	Discordant atrioventricular connexion
		Q20.6	Isomerism of atrial appendages
		Q20.8	Other congenital malformations of cardiac chambers and connexions
		Q20.9	Congenital malformation of cardiac chambers and connexions, unspecified
		Q21	Congenital malformations of cardiac septa
		Q21.0	Ventricular septal defect
		Q21.1	Atrial septal defect
		Q21.2	Atrioventricular septal defect
		Q21.3	Tetralogy of Fallot
		Q21.4	Aortopulmonary septal defect
		Q21.8	Other congenital malformations of cardiac septa
		Q21.9	Congenital malformation of cardiac septum, unspecified
		Q22	Congenital malformations of pulmonary and tricuspid valves
		Q22.1	Congenital pulmonary valve stenosis
		Q22.2	Congenital pulmonary valve insufficiency
		Q22.4	Congenital tricuspid stenosis
		Q22.5	Ebstein's anomaly
		Q22.8	Other congenital malformations of tricuspid valve
		Q22.9	Congenital malformation of tricuspid valve, unspecified
		Q23	Congenital malformations of aortic and mitral valves
		Q23.0	Congenital stenosis of aortic valve
		Q23.1	Congenital insufficiency of aortic valve
		Q23.2	Congenital mitral stenosis
		Q23.3	Congenital mitral insufficiency
		Q23.4	Hypoplastic left heart syndrome
		Q23.8	Other congenital malformations of aortic and mitral valves
		Q23.9	Congenital malformation of aortic and mitral valves, unspecified
		Q24	Other congenital malformations of heart
		Q24.0	Dextrocardia
		Q24.1	Levocardia
		Q24.3	Pulmonary infundibular stenosis
		Q24.4	Congenital subaortic stenosis
		Q24.5	Malformation of coronary vessels
		Q24.6	Congenital heart block
		Q24.8	Other specified congenital malformations of heart
		Q24.9	Congenital malformation of the heart, unspecified
Myocarditis		B33.2	Viral carditis
		I40.0	Acute myocarditis
		I40.1	Isolated myocarditis
		I40.8	Other acute myocarditis
		I40.9	Acute myocarditis, unspecified
		I41.1	Myocarditis in viral diseases classified elsewhere
		I41.2	Myocarditis in other infectious and parasitic diseases classified elsewhere
		I41.8	Myocarditis in other diseases classified elsewhere
		I51.4	Myocarditis, unspecified

## Sheet: S3 Follow-up Codes
Supplementary Table 3: Codes for Primary and Secondary Outcomes
Myocardial Infarction
ICD10 codes
I21	Acute myocardial infarction
I21.0	Acute transmural myocardial infarction of anterior wall
I21.1	Acute transmural myocardial infarction of inferior wall
I21.2	Acute transmural myocardial infarction of other sites
I21.3	Acute transmural myocardial infarction of unspecified site
I21.4	Acute subendocardial myocardial infarction
I21.9	Acute myocardial infarction, unspecified
I22	Subsequent myocardial infarction
I22.0	Subsequent myocardial infarction of anterior wall
I22.1	Subsequent myocardial infarction of inferior wall
I22.8	Subsequent myocardial infarction of other sites
I22.9	Subsequent myocardial infarction of unspecified site
I23	Certain current complications following acute myocardial infarction
I23.0	Haemopericardium as current complication following acute myocardial infarction
I23.1	Atrial septal defect as current complication following acute myocardial infarction
I23.2	Ventricular septal defect as current complication following acute myocardial infarction
I23.3	Rupture of cardiac wall without haemopericardium as current complication following acute myocardial infarction
I23.4	Rupture of chordae tendineae as current complication following acute myocardial infarction
I23.5	Rupture of papillary muscle as current complication following acute myocardial infarction
I23.6	Thrombosis of atrium , auricular appendage and ventricle as current complications following acute myocardial infarction
I23.8	Other current complications following acute myocardial infarction
Operative procedures
K40	Saphenous vein graft replacement of coronary artery
K40.1	Saphenous vein graft replacement of one coronary artery
K40.2	Saphenous vein graft replacement of two coronary arteries
K40.3	Saphenous vein graft replacement of three coronary arteries
K40.4	Saphenous vein graft replacement of four or more coronary arteries
K40.9	Unspecified saphenous vein graft replacement of coronary artery
K41	Other autograft replacement of coronary artery
K41.1	Autograft replacement of one coronary artery NEC
K41.2	Autograft replacement of two coronary arteries NEC
K41.3	Autograft replacement of three coronary arteries NEC
K41.4	Autograft replacement of four or more coronary arteries NEC
K42	Allograft replacement of coronary artery
K42.4	Allograft replacement of four or more coronary arteries
K44	Other replacement of coronary artery
K44.1	Replacement of coronary arteries using multiple methods
K44.2	Revision of replacement of coronary artery
K44.9	Unspecified other replacement of coronary artery
K45	Connection of thoracic artery to coronary artery
K45.1	Double anastomosis of mammary arteries to coronary arteries
K45.2	Double anastomosis of thoracic arteries to coronary arteries NEC
K45.3	Anastomosis of mammary artery to left anterior descending coronary artery
K45.4	Anastomosis of mammary artery to coronary artery NEC
K45.5	Anastomosis of thoracic artery to coronary artery NEC
K45.6	Revision of connection of thoracic artery to coronary artery
K45.8	Other specified connection of thoracic artery to coronary artery
K45.9	Unspecified connection of thoracic artery to coronary artery
K49	Transluminal balloon angioplasty of coronary artery
K49.1	Percutaneous transluminal balloon angioplasty of one coronary artery
K49.2	Percutaneous transluminal balloon angioplasty of multiple coronary arteries
K49.3	Percutaneous transluminal balloon angioplasty of bypass graft of coronary artery
K49.4	Percutaneous transluminal cutting balloon angioplasty of coronary artery
K49.8	Other specified transluminal balloon angioplasty of coronary artery
K49.9	Unspecified transluminal balloon angioplasty of coronary artery
K50	Other therapeutic transluminal operations on coronary artery
K50.1	Percutaenous transluminal laser coronary angioplasty
K50.2	Percutaneous transluminal coronary thrombolysis using streptokinase
K50.3	Percutaneous transluminal injection of therapeutic substance into coronary artery NEC
K50.4	Percutaenous transluminal atherectomy of coronary artery
K50.8	Other specified other therapeutic transluminal operations on coronary artery
K50.9	Unspecified other therapeutic transluminal operations on coronary artery
K75	Percutaneous transluminal balloon angioplasty and insertion of stent into coronary artery
K75.1	Percutaneous transluminal balloon angioplasty and insertion of 1-2 drug-eluting stents into coronary artery
K75.2	Percutaneous transluminal balloon angioplasty and insertion of 3 or more drug-eluting stents into coronary artery
K75.3	Percutaneous transluminal balloon angioplasty and insertion of 1-2 stents into coronary artery
K75.4	Percutaneous transluminal balloon angioplasty and insertion of 3 or more stents into coronary artery NEC
K75.8	Other specified percutaenous transluminal balloon angioplasty and insertion of stent into coronary artery
K75.9	Unspecified percutaenous transluminal balloon angioplasty and insetion of stent into coronary artery
K59.6	Implantation of cardioverter defibrillator using three electrode leads
K61.7	Implantation of biventricular cardiac pacemaker system
K60.7	Implantation of intravenous biventricular cardiac pacemaker system
Heart Failure
ICD10 codes
I13.0	Hypertensive heart and renal disease with both (congestive) heart failure
I13.2	Hypertensive heart and renal disease with both (congestive) heart failure and renal failure
I50	Heart failure
I50.0	Congestive heart failure
I50.1	Left ventricular failure
I50.9	Heart failure, unspecified
ICD9 codes
4280	Congestive heart failure
4281	Left heart failure
4289	Heart failure, unspecified
Operative procedures
K59.6	Implantation of cardioverter defibrillator using three electrode leads
K61.7	Implantation of biventricular cardiac pacemaker system
K60.7	Implantation of intravenous biventricular cardiac pacemaker system
Life threatening ventricular tachycardia
ICD10 codes
I47.0	Re-entry ventricular arrhythmia
I47.2	Ventricular tachycardia
I49.0	Ventricular fibrillation and flutter
I46.0	Cardiac arrest with successful resuscitation
I46.1	Sudden cardiac death, so described
I46.9	Cardiac arrest, unspecified
Operative procedures
K57.6	Percutaneous transluminal ablation of ventricular wall
K64.1	Percutaneous radiofrequency ablation of epicardium
X50.3	Advanced cardiac pulmonary resuscitation
X50.4	External ventricular defibrillation
ICD Implant (included for major adverse cardiovascular event endpoint)
OPCS4	Definition (41200)
K59	Cardioverter defibrillator introduced through vein
K59.1	Implantation of cardioverter defibrillator using one electrode lead
K59.2	Implantation of cardioverter defibrillator using two electrode leads
K59.3	Resiting of lead of cardioverter defibrillator
K59.4	Renewal of cardioverter defibrillator
K59.6	Implantation of cardioverter defibrillator using three electrode leads
K59.8	Other specified cardioverter defibrillator introduced through the vein
K59.9	Unspecified cardioverter defibrillator introduced through the vein
K72	Other cardioverter defibrillator
K72.1	Implantation of subcutaenous cardioverter defibrillator
K72.3	Renewal of subcutaneous cardioverter defibrillator

## Sheet: S4_HT
Supplemental Table 4: Definition of hypertension and corresponding variables in UK Biobank
Variable	UK Biobank Data Field
Systolic blood pressure > 140 mmHg	4080, 93
Diastolic blood pressure > 90 mmHg	4079, 94
Taking medication for high blood pressure	6177, 6153
High blood pressure diagnosed by doctor	6150
Age high blood pressure diagnosed	2966

## Sheet: S5 Main_Endpoints_PVC_EXC
Supplemental Table 5: Adjusted Hazard Ratios of Myocardial Infarction/Heart Failure/Life threatening Ventricular Arrhythmia and All-Cause Mortality to PVC count during exercise
		Myocardial Infarction / Heart Failure / Life threatening Ventricular Arrhythmia			All-Cause Mortality
		HR (95% CI)	P Value		HR (95% CI)	P Value
	Adjusted for age, sex, and number of beats
PVC Count	0	1.0 (0.9-1.1)			1.0 (1.0-1.1)
	1-5	1.2 (1.1-1.3)	p<0.001		1.1 (1.0-1.2)	0.005
	6-10	1.4 (1.1-1.8)	0.004		1.0 (0.8-1.3)	0.899
	11-20	1.5 (1.1-2.0)	0.005		1.2 (0.9-1.6)	0.277
	>20	1.8 (1.5-2.3)	p<0.001		1.7 (1.4-2.0)	p<0.001
	Adjusted for clinical and ECG exercise test variables, and number of beats
PVC Count	0	1.0 (0.9-1.1)			1.0 (1.0-1.1)
	1-5	1.2 (1.1-1.3)	p<0.001		1.1 (1.0-1.2)	0.022
	6-10	1.4 (1.1-1.8)	0.004		1.0 (0.7-1.3)	0.778
	11-20	1.5 (1.1-2.0)	0.008		1.1 (0.8-1.5)	0.429
	>20	1.8 (1.4-2.2)	p<0.001		1.6 (1.3-1.9)	p<0.001
There were 2175 (4.5%) MI/HF/LTVA events (hospitalisation or death) and 2441 (5.1%) participants died from any cause. Number of beats corresponds to total number of heartbeats (normal + PVCs) recorded during the exercise phase of the stress test. HR: Hazard Ratio, CI: Confidence Interval

## Sheet: S6 Main_Endpoints_PVC_REC
Supplemental Table 6: Adjusted Hazard Ratios of Myocardial Infarction, Heart Failure, and Life threatening Ventricular Arrhythmia to PVC count during exercise
		Myocardial Infarction / Heart Failure / Life threatening Ventricular Arrhythmia			All-Cause Mortality
		HR (95% CI)	P Value		HR (95% CI)	P Value
	Adjusted for age, sex, and number of beats
PVC Count	0	1.0 (1.0-1.1)			1.0 (1.0-1.0)
	1-5	1.3 (1.1-1.4)	p<0.001		1.1 (1.0-1.3)	0.053
	>5	1.6 (1.2-2.1)	p<0.001		1.6 (1.3-2.0)	p<0.001
	Adjusted for clinical and ECG exercise test variables, and number of beats
PVC Count	0	1.0 (1.0-1.1)			1.0 (1.0-1.0)
	1-5	1.3 (1.1-1.4)	p<0.001		1.1 (1.0-1.2)	0.176
	>5	1.6 (1.2-2.0)	p<0.001		1.5 (1.2-1.9)	p<0.001
There were 2175 (4.5%) MI/HF/LTVA events (hospitalisation or death) and 2441 (5.1%) participants died from any cause. Number of beats corresponds to total number of heartbeats (normal + PVCs) recorded during the exercise phase of the stress test. HR: Hazard Ratio, CI: Confidence Interval

## Sheet: S7 HF_LTVA_PVC_EXC
Supplemental Table 7: Adjusted Hazard Ratios of Myocardial Infarction, Heart Failure, and Life threatening Ventricular Arrhythmia to PVC count during exercise
		Myocardial Infarction			Heart Failure			Life threatening Ventricular Arrhythmia			Cardiovascular Death
		HR (95% CI)	P Value		HR (95% CI)	P Value		HR (95% CI)	P Value		HR (95% CI)	P Value
	Adjusted for age, sex, and number of beats
PVC Count	1-5	1.1 (0.9-1.2)	0.4		1.4 (1.2-1.7)	<0.001		1.5 (1.2-2.0)	0.002		1.4 (1.2-1.8)	0.001
	6-10	1.2 (0.9-1.7)	0.279		1.9 (1.3-2.7)	<0.001		1.7 (0.9-3.3)	0.088		1.5 (0.9-2.5)	0.095
	11-20	1.1 (0.8-1.7)	0.539		1.8 (1.2-2.7)	0.008		2.7 (1.5-5.0)	0.001		1.6 (0.9-2.9)	0.08
	>20	1.2 (0.8-1.6)	0.324		3.0 (2.2-4.0)	<0.001		3.7 (2.4-5.8)	<0.001		2.8 (2.0-4.1)	<0.001
	Adjusted for clinical and ECG exercise test variables, and number of beats
PVC Count	1-5	1.1 (0.9-1.2)	0.308		1.4 (1.2-1.6)	<0.001		1.5 (1.2-2.0)	0.003		1.4 (1.1-1.7)	0.002
	6-10	1.3 (0.9-1.8)	0.173		1.9 (1.3-2.7)	<0.001		1.7 (0.9-3.3)	0.088		1.5 (0.9-2.5)	0.084
	11-20	1.2 (0.8-1.8)	0.419		1.7 (1.1-2.6)	0.017		2.7 (1.4-4.9)	0.002		1.6 (0.9-2.8)	0.095
	>20	1.2 (0.9-1.7)	0.305		2.8 (2.1-3.7)	<0.001		3.6 (2.3-5.7)	<0.001		2.8 (1.9-4.0)	<0.001
There were 1378 (2.9%) myocardial infarction, 307 (0.6%) life-threatening ventricular arrhythmia, 838 (1.7%) heart failure, and 502 (1.0%) cardiovascular death events during follow-up. Number of beats corresponds to total number of heartbeats (normal + PVCs) recorded during the exercise phase of the stress test. HR: Hazard Ratio, CI: Confidence Interval

## Sheet: S8 HF_LTVA_PVC_REC
Supplemental Table 8: Adjusted Hazard Ratios of Myocardial Infarction, Heart Failure, and Life threatening Ventricular Arrhythmia to PVC count during recovery
		Myocardial Infarction			Heart Failure			Life threatening Ventricular Arrhythmia			Cardiovascular Death
		HR (95% CI)	P Value		HR (95% CI)	P Value		HR (95% CI)	P Value		HR (95% CI)	P Value
	Adjusted for age, sex, and number of beats
PVC Count	1-5	1.1 (0.9-1.3)	0.525		1.7 (1.4-2.1)	<0.001		1.3 (0.9-1.8)	0.155		1.4 (1.1-1.8)	0.006
	>5	1.0 (0.7-1.5)	0.983		2.4 (1.7-3.4)	<0.001		3.0 (1.8-5.0)	<0.001		2.2 (1.4-3.4)	<0.001
	Adjusted for clinical and exercise test variables, and number of beats
PVC Count	1-5	1.1 (0.9-1.3)	0.363		1.7 (1.4-2.0)	<0.001		1.3 (0.9-1.8)	0.173		1.4 (1.1-1.8)	0.01
	>5	1.1 (0.7-1.6)	0.734		2.4 (1.7-3.4)	<0.001		2.9 (1.8-4.9)	<0.001		2.3 (1.5-3.5)	<0.001
There were 1378 (2.9%) myocardial infarction, 307 (0.6%) life-threatening ventricular arrhythmia, 838 (1.7%) heart failure, and 502 (1.0%) cardiovascular death events during follow-up. Number of beats corresponds to total number of heartbeats (normal + PVCs) recorded during the recovery phase of the stress test. HR: Hazard Ratio, CI: Confidence Interval

## Sheet: S9_highGradePVCs_CV_mort
Supplemental Table 9: Adjusted Hazard Ratios for Cardiovascular Death to high-grade PVCs during exercise and recovery.
		Cardiovascular Death
		HR (95% CI)	P Value
Adjusted for age, sex, and number of beats
High-grade PVCs during exercise		2.5 (1.9-3.4)	<0.001
High-grade PVCs during recovery		2.2 (1.4-3.3)	<0.001
Adjusted for clinical and exercise test variables, and number of beats
High-grade PVCs during exercise		2.3 (1.7-3.1)	<0.001
High-grade PVCs during recovery		2.1 (1.3-3.2)	0.001
There were 385 (0.8%) cardiovascular deaths during follow-up. HR: Hazard Ratio, CI: Confidence Interval

## Sheet: S10_PVC_exc_SENS
Supplemental Table 10: Sensitivity analyses: effect of high PVC burden at rest on association strength of exericse PVCs for MACE and all-cause mortality.
		Original model			Additionaly adjusted for PVC burden at rest			Excluding prevalent COPD & CKD
		HR (95% CI)	P Value		HR (95% CI)	P Value		HR (95% CI)	P Value
	MACE
PVC Count	1-5	1.2 (1.1-1.4)	<0.001		1.2 (1.1-1.4)	<0.001		1.2 (1.1-1.3)	0.00388044
	6-10	1.4 (1.1-1.8)	0.00495484		1.4 (1.1-1.8)	0.0061072		1.4 (1.0-1.8)	0.0247993
	11-20	1.5 (1.1-2.0)	0.00886708		1.5 (1.1-2.0)	0.00987357		1.4 (1.0-1.9)	0.0257102
	>20	1.8 (1.4-2.2)	<0.001		1.7 (1.4-2.2)	<0.001		1.8 (1.4-2.2)	<0.001
	All-cause mortality
PVC Count	1-5	1.1 (1.0-1.2)	0.0475411		1.1 (1.0-1.2)	0.03824		1.1 (1.0-1.2)	0.0639455
	6-10	1.0 (0.7-1.3)	0.782258		1.0 (0.7-1.3)	0.882085		1.0 (0.7-1.3)	0.808086
	11-20	1.1 (0.8-1.5)	0.436661		1.2 (0.9-1.6)	0.335759		1.0 (0.7-1.4)	0.911853
	>20	1.6 (1.3-1.9)	<0.001		1.6 (1.3-2.1)	<0.001		1.6 (1.3-2.0)	<0.001
MACE: major adverse cardiovascular events. Original model: clinical and ECG stress test factors, and number of beats during exercise; Original model + PVC burden at rest: adjusted for all variables in the original model + a binary variable indicating the presence of high PVC burden at rest. HR: Hazard Ratio, CI: Confidence Interval

[truncated: 6 more sheets: S11_PVC_rec_SENS, S12_BL_CMR_exc, S13_BL_CMR_rec, S14_CMR_assoc, S15_BL_BNP_exc, S16_BL_BNP_rec]
